# Supplementary material for: Evaluation of the MC3R gene pertaining to body weight and height regulation and puberty development
Source: Sci Rep. 2023 Jun 27;13:10419. doi: 10.1038/s41598-023-37344-1 (PMC10300021; doi:10.1038/s41598-023-37344-1)
Supplement: Supplementary file 1 — Supplementary Tables. [file 41598_2023_37344_MOESM1_ESM.xlsx]

## Sheet: Table1
Table1. Genotype distribution of seqeunced groups
					Obesity_All						Obesity_Female						Obesity-Male
dbSNP	Position(GRCh38.p13)	1 1	2 2	AA exchange	11 3	12 4	22 5	allele 1 6	allele 2 7	MAF(%)	11	12	22	allele 1	allele 2	MAF(%)	11	12	22	allele 1	allele 2	MAF(%)
rs3827103	56248973, G>A	G	A	p.Val44Ile	208	48	2	464	52	10.0775	119	23	1	261	25	8.74126	89	25	1	203	27	11.7391
rs143321797	56248977, T>C	T	C	p.Phe45Ser	256	2	0	514	2	0.387597	142	1	0	285	1	0.34965	114	1	0	229	1	0.434783
rs145062060	56249015, C>T	C	T	p.Leu58=	256	2	0	514	2	0.387597	142	1	0	285	1	0.34965	114	1	0	229	1	0.434783
rs749736842	56249017, G>A	G	A	p.Leu58=	257	1	0	515	1	0.193798	142	1	0	285	1	0.34965	115	0	0	230	0	0
rs61735259	56249501, C>A	C	A	p.Arg220Ser	255	3	0	513	3	0.581395	141	2	0	284	2	0.699301	114	1	0	229	1	0.434783
rs757322252	56249735, A>T	A	T	p.Ile298Ser	257	1	0	515	1	0.193798	143	0	0	286	0	0	114	1	0	229	1	0.434783
rs121913556	56249736, T>C	T	C					515	1	0.193798	143	0	0	286	0	0	114	1	0	229	1	0.434783
					SNS_all						SNS_Female						SNS_Male
dbSNP	Position(GRCh38.p13)	1	2	AA exchange	11	12	22	allele 1	allele 2	MAF(%)	11	12	22	allele 1	allele 2	MAF(%)	11	12	22	allele 1	allele 2	MAF(%)
rs3827103	56248973, G>A	G	A	p.Val44Ile	148	31	6	327	43	11.6216	52	15	2	119	19	13.7681	96	16	4	208	24	10.3448
rs41274722	56249410, T>A	T	A	p.Ile189=	184	1	0	369	1	0.27027	69	0	0	138	0	0	115	1	0	231	1	0.431034
					Lean_all						Lean_Female						Lean_Male
dbSNP	Position(GRCh38.p13)	1	2	AA exchange	11	12	22	allele 1	allele 2	MAF(%)	11	12	22	allele 1	allele 2	MAF(%)	11	12	22	allele 1	allele 2	MAF(%)
rs3827103	56248973, G>A	G	A	p.Val44Ile	158	33	1	349	35	9.11458	114	21	1	249	23	8.45588	44	12	0	100	12	10.7143
rs749736842	56249017, G>A	G	A	p.Leu58=	191	1	0	383	1	0.260417	135	1	0	271	1	0.367647	56	0	0	112	0	0
rs148382606	56249272C>T	C	T	p.Tyr143=	191	1	0	383	1	0.260417	135	1	0	271	1	0.367647	56	0	0	112	0	0
Novel	56249484 C>T	C	T	p.Ala214Val	191	1	0	383	1	0.260417	135	1	0	271	1	0.367647	56	0	0	112	0	0
rs767076441	56249495 G>A	G	A	p.Val218Ile	191	1	0	383	1	0.260417	136	0	0	272	0	0	55	1	0	111	1	0.892857
11: Allele 1; 22: Allele 2; 311: homozygotes for allele 1; 412: heterozygotes; 522: homozygotes for allele 2; 6allele 1: the allele acount for allele 1; 7allele 2: the allele acount for allele 2

## Sheet: Table2
Table2. Hardy-Weinberg Equilibrium (HWE) calculations
Obesity_All
dbSNP	Position(GRCh38.p13)	AA exchange	1 1	2 2	11 3	12 4	22 5	allele 1 6	allele 2 7	detected					expected			Chi2	p value
										0.11	0.12	0.22	0.01	0.02	11	12	22
rs3827103	56248973, G>A	p.Val44Ile	G	A	208	48	2	464	52	80.6202	18.6047	0.775194	89.9225	10.0775	208.62	46.7597	2.62016	0.181525	0.670066
rs143321797	56248977, T>C	p.Phe45Ser	T	C	256	2	0	514	2	99.2248	0.775194	0	99.6124	0.387597	256.004	1.99225	0.00387597	0.00390619	0.950165
rs145062060	56249015, C>T	p.Leu58=	C	T	256	2	0	514	2	99.2248	0.775194	0	99.6124	0.387597	256.004	1.99225	0.00387597	0.00390619	0.950165
rs749736842	56249017, G>A	p.Leu58=	G	A	257	1	0	515	1	99.6124	0.387597	0	99.8062	0.193798	257.001	0.998062	0.000968992	0.000972759	0.975119
rs61735259	56249501, C>A	p.Arg220Ser	C	A	255	3	0	513	3	98.8372	1.16279	0	99.4186	0.581395	255.009	2.98256	0.00872093	0.00882323	0.925163
rs757322252	56249735, A>T	p.Ile298Ser	A	T	257	1	0	515	1	99.6124	0.387597	0	99.8062	0.193798	257.001	0.998062	0.000968992	0.000972759	0.975119
rs121913556	56249736, T>C		T	C				515	1	99.6124	0.387597	0	99.8062	0.193798	257.001	0.998062	0.000968992	0.000972759	0.975119
SNS_all
dbSNP	Position(GRCh38.p13)	AA exchange	1	2	11	12	22	allele 1	allele 2	detected					expected			Chi2	p value
										0.11	0.12	0.22	0.01	0.02	11	12	22
rs3827103	56248973, G>A	p.Val44Ile	G	A	148	31	6	327	43	80	16.7568	3.24324	88.3784	11.6216	144.499	38.0027	2.49865	6.28166	0.0121994
rs41274722	56249410, T>A	p.Ile189=	T	A	184	1	0	369	1	99.4595	0.540541	0	99.7297	0.27027	184.001	0.997297	0.00135135	0.00135869	0.970596
Lean_all
dbSNP	Position(GRCh38.p13)	AA exchange	1	2	11	12	22	allele 1	allele 2	detected					expected			Chi2	p value
										0.11	0.12	0.22	0.01	0.02	11	12	22
rs3827103	56248973, G>A	p.Val44Ile	G	A	158	33	1	349	35	82.2917	17.1875	0.520833	90.8854	9.11458	158.595	31.8099	1.59505	0.268749	0.604172
rs749736842	56249017, G>A	p.Leu58=	G	A	191	1	0	383	1	99.4792	0.520833	0	99.7396	0.260417	191.001	0.997396	0.00130208	0.00130889	0.97114
rs148382606	56249272C>T	p.Tyr143=	C	T	191	1	0	383	1	99.4792	0.520833	0	99.7396	0.260417	191.001	0.997396	0.00130208	0.00130889	0.97114
Novel	56249484 C>T	p.Ala214Val	C	T	191	1	0	383	1	99.4792	0.520833	0	99.7396	0.260417	191.001	0.997396	0.00130208	0.00130889	0.97114
rs767076441	56249495 G>A	p.Val218Ile	G	A	191	1	0	383	1	99.4792	0.520833	0	99.7396	0.260417	191.001	0.997396	0.00130208	0.00130889	0.97114
Reference data
Recruited datasets					11	12	22	allele 1	allele 2	detected					expected			Chi2	p value
										0.11	0.12	0.22	0.01	0.02	11	12	22
1000G_CEU8					83	15	1	181	17	83.8384	15.1515	1.0101	91.4141	8.58586	82.7298	15.5404	0.729798	0.119715	0.729344
1000G_EUR9					429	71	3	929	77	85.2883	14.1153	0.596421	92.3459	7.65408	428.947	71.1064	2.94682	0.00112544	0.973238
gnomAD2_CEU10					21206	3878	181	46290	4240	83.9343	15.3493	0.716406	91.6089	8.39105	21202.9	3884.22	177.89	0.0647726	0.799106
gnomAD2_EUR11					53679	10165	487	117523	11139	83.4419	15.8011	0.757022	91.3424	8.65757	53674.2	10174.6	482.183	0.0576703	0.810217
gnomAD3_EUR12					28427	5304	269	62158	5842	83.6088	15.6	0.791176	91.4088	8.59118	28408.9	5340.1	250.948	1.55409	0.212532
11: Allele 1; 22: Allele 2; 311: homozygotes for allele 1; 412: heterozygotes; 522: homozygotes for allele 2; 6allele 1: the allele acount for allele 1; 7allele 2: the allele acount for allele 2; 8North-western European [CEU] of 1000 genomes Project [1000G]; 9all European [EUR] of 1000 genomes Project [1000G]; 10North-western European [CEU] of gnomAD version V2.1.1; 11all European [EUR] of gnomAD…

## Sheet: Table3
Table3. Association analysis of frequent variants via Chi2-test
dbSNP	Position(GRCh38.p13)	AA exchange2	Exprimental group							Control group							Chi2 test for the genotypes1		Chi2 test for the alleles
			data source3	allele 1	allele 2	allele 2 frequency (%)	11 (%)4	12 (%)5	22 (%)6	data source	allele 1	allele 2	allele 2 frequency (%)	11 (%)	12 (%)	22 (%)	chi2	p vlaue (two-tailed corrected p threshold = 0.0125)	chi2	P-vlaue (two-tailed corrected p threshold = 0.0083)
rs3827103	56248973, G>A	p.Val44Ile	SNS_all	327	43	11.6216	80	16.7568	3.24324	Lean_alle	349	35	9.11458	82.2917	17.1875	0.520833	3.8321	0.147189	1.277	0.258461
			SNS_female	119	19	13.7681	75.3623	21.7391	2.89855	Lean_female	249	23	8.45588	83.8235	15.4412	0.735294	2.9024	0.234286	2.8099	0.093685
			SNS_male	208	24	10.3448	82.7586	13.7931	3.44828	Lean_male	100	12	10.7143	78.5714	21.4286	0	NA.7		0.011	0.093685
			OB_all	464	52	10.0775	80.6202	18.6047	0.775194	Lean_alle	349	35	9.11458	82.2917	17.1875	0.520833	0.2675	0.874824	0.2338	0.628735
			OB_female	261	25	8.74126	165.601	16.0839	0.699301	Lean_female	249	23	8.45588	83.8235	15.4412	0.735294	0.0226	0.988767	0.0144	0.904348
			OB_male	203	27	11.7391	77.3913	77.3913	0.869565	Lean_male	100	12	10.7143	78.5714	21.4286	0	NA.		0.0783	0.77961
1Chi2 test: the online tool was applied for analyzing alleles frequency and genotypes frequency (https://www.socscistatistics.com/tests/chisquare2/default2.aspx); 2AA exchange: amino acid exchange; 3data source: the genotype data was extracted from spareted study groups; 411 (%): percentile of homozygous of allele 1 in analyzed study goups; 512 (%): percentile of heterozygous of allele 1 and alle…

## Sheet: Table4
Table4. Genotype distribution of sequenced groups.
Genotypes of p.Val44Ile	study groups	Age					BMI					BH-centiles6
		n1	MIN2	MAX3	Mean4	SD5	n	MIN	MAX	Mean	SD	n	MIN	MAX	Mean	SD
11 12	SNS15	148	4.83	18.917	11.834	3.598	148	9.23	25.38	17.304	2.6913	148	0.012843	4.8167	1.5282	1.2814
	SNS_Female	52	5.17	18.917	11.72	3.6371	52	9.23	23.98	17.173	2.8632	52	0.034137	4.6928	1.6812	1.3034
	SNS_male	96	4.83	18.417	11.897	3.5942	96	13.72	25.38	17.375	2.6062	96	0.012843	4.8167	1.4453	1.2685
12 13	SNS	31	5.25	19.33	12.793	3.9969	31	13.78	23.987	17.893	2.8121	31	0.016134	4.9603	1.9282	1.6543
	SNS_Female	15	5.25	19.333	13.617	4.0671	15	13.78	23.987	18.607	2.8909	15	0.12013	4.5614	1.8333	1.5136
	SNS_male	16	6.08	18.917	12.201	3.8983	16	13.91	23.13	17.224	2.651	16	0.0016134	4.9603	2.0172	1.8216
22 14	SNS	6	13.67	16.83	14.9167	1.24052	6	17.913	23.787	20.4615	2.48209	6	0.14872	5.0009	1.7756	1.9857
	SNS_Female	2	13.67	16.83	15.25	2.23917	2	18.47	19.16	18.814	0.49049	2	0.14872	0.25706	0.20289	0.76607
	SNS_male	4	13.75	15.75	14.75	0.88454	4	17.91	23.79	21.2852	2.7338	4	0.19971	5.0009	2.5619	2.0239
11	OB16	208	5.62	24.42	13.81	2.68	208	20.35	61.88	32.5414	6.72797	204I	0.22172	99.936	60.731	28.81
	OB_female	119	5.62	24.42	13.9065	2.9402	119	20.35	61.88	32.5642	7.54967	116II	1.8634	99.857	60.603	28.652
	OB_male	89	5.91	19.73	13.6916	2.29782	89	23.17	56.86	32.5108	5.48151	88III	0.22172	99.936	60.899	29.179
12	OB	48	7.01	18.83	13.398	2.59627	48	22.54	46.71	32.3736	6.44995	46IV	0.43276	99.143	65.028	26.511
	OB_female	23	7.01	16.58	13.1082	2.59642	23	22.54	44.66	32.513	6.17742	22V	11.804	99.143	67.661	26.093
	OB_male	25	8.05	18.83	13.6646	2.62035	25	22.77	46.71	32.2453	6.81571	24VI	0.43276	97.974	62.614	27.218
22	OB	2	11.12	17.008	14.06	4.17	2	34.17	35.86	35.0144	1.19299	2	51.658	78.992	65.325	19.328
	OB_female	e	17.01				1	35.86				1	78.9919
	OB_male	1	11.12				1	34.17				1	51.6579
11	Lean17	158	18.69	58.78	25.7544	5.89508	158	14.53	20.2	17.8355	1.08042	1VII	24.5247
	Lean_female	114	19.31	58.78	26.5292	6.52143	114	14.53	19.77	17.5015	0.94168
	Lean_male	44	18.69	33.28	23.7471	3.06721	44	16.72	20.2	18.7009	0.93248	1VIII	24.5247
12	Lean	33	19.6	46.32	25.7158	5.46901	33	14.89	20.32	17.7806	1.21863	NA.
	Lean_female	21	19.6	36.57	25.7311	4.71885	21	14.89	18.42	17.2767	0.994
	Lean_male	12	20.74	46.32	25.689	6.82081	12	16.88	20.32	18.6624	1.09118
22	Lean_female	1	22.95				1	17
1n: analyzed sample size in the corresponding groups with valid data; 2Min: the mininal value; 3Max: the maximal value 4Mean: the average values; 5SD: stadard deviation; 6BH-centiles: the percentile of body height for age and sex (reference data for children/adolescents: Kromeyer-Hauschild [1], BH-centiles not applicable for adults); 711: wildtype (homozygote of 44th valine); 812: the heterozygot…

## Sheet: Table5
Table5. Statistical tests for the association between p.Val44Ile and phenotype
SNS study group-BMI
Hypothesis Test Summary
Null Hypothesis	Test	Sig.a,b	Decision			p.Val44, n=148, p.Val44Ile n=31, p.44Ile n=6
The distribution of BMI is the same across categories of Genotype.	Independent-Samples Kruskal-Wallis Test	0.0194	Reject the null hypothesis.
aThe significance level is .050.
bAsymptotic significance is displayed.
Independent-Samples Kruskal-Wallis Test Summary
Total N1	185
Test Statistic	7.884a
Degree Of Freedom	2
Asymptotic Sig.(2-sided test)2	0.0194
aThe test statistic is adjusted for ties.
Dunn's Multiple comparisons test
Groups	Mean rank diffreneces	Significance	Adjusted p value
p.Val44 vs. p.Val44Ile	-10.9	No	0.9084
p.Val44 vs p.44Ile	-59.94	Yes	0.0216
p.Val44Ile vs. P.44Ile	-49.04	No	0.1202
SNS study group-BH%
Hypothesis Test Summary
Null Hypothesis	Test	Sig.a,b	Decision			p.Val44, n=148, p.Val44Ile n=31, p.44Ile n=6
The distribution of BH-percentiles is the same across categories of Genotype.	Independent-Samples Kruskal-Wallis Test	0.5685	Retain the null hypothesis.
aThe significance level is .050.
bAsymptotic significance is displayed.
Independent-Samples Kruskal-Wallis Test Summary
Total N	185
Test Statistic	1.129a,b
Degree Of Freedom	2
Asymptotic Sig.(2-sided test)	0.5685
aThe test statistic is adjusted for ties
bMultiple comparisons are not performed because the overall test does not show significant differences across samples.
Dunn's Multiple comparisons test
Groups	Mean rank diffreneces	Significance	Adjusted p value
p.Val44 vs. p.Val44Ile	-10.89	No	0.9097
p.Val44 vs p.44Ile	3.971	No	>0.999
p.Val44Ile vs. P.44Ile	14.86	No	>0.999
Obesity group - BMI
Hypothesis Test Summary
Null Hypothesis	Test	Sig.a,b	Decision			p.Val44, n=208, p.Val44Ile n=48, p.44Ile n=2
The distribution of BMI is the same across categories of Genotype.	Independent-Samples Kruskal-Wallis Test	0.5419	Retain the null hypothesis.
aThe significance level is .050.
bAsymptotic significance is displayed.
Independent-Samples Kruskal-Wallis Test Summary
Total N	258
Test Statistic	1.225a,b
Degree Of Freedom	2
Asymptotic Sig.(2-sided test)	0.5419
aThe test statistic is adjusted for ties
bMultiple comparisons are not performed because the overall test does not show significant differences across samples.
Dunn's Multiple comparisons test
Groups	Mean rank diffreneces	Significance	Adjusted p value
p.Val44 vs. p.Val44Ile	2.657	No	>0.999
p.Val44 vs p.44Ile	-56.95	No	0.8484
p.Val44Ile vs. P.44Ile	-59.6	No	0.8052
Obesity group - BH%
Hypothesis Test Summary
Null Hypothesis	Test	Sig.a,b	Decision			p.Val44, n=208, p.Val44Ile n=48, p.44Ile n=2
The distribution of BH-percentiles is the same across categories of Genotype.	Independent-Samples Kruskal-Wallis Test	0.2611	Retain the null hypothesis.
aThe significance level is .050.
bAsymptotic significance is displayed.
Independent-Samples Kruskal-Wallis Test Summary
Total N	252*
Test Statistic	2.686a,b
Degree Of Freedom	2
Asymptotic Sig.(2-sided test)	0.2611
aThe test statistic is adjusted for ties
bMultiple comparisons are not performed because the overall test does not show significant differences across samples. *3 females and 1 male were adults without BH-percentiles.
Dunn's Multiple comparisons test
Groups	Mean rank diffreneces	Significance	Adjusted p value
p.Val44 vs. p.Val44Ile	-9.277	No	>0.999
p.Val44 vs p.44Ile	-76.3	No	0.4221
p.Val44Ile vs. P.44Ile	-67.02	No	0.6091
Table2-3-3. Comparison for BMI in healthy lean study group. (p.Val44, n=158, p.Val44Ile n=33, p.44Ile n=1)
Healthy-lean group - BMI
Hypothesis Test Summary
Null Hypothesis	Test	Sig.a,b	Decision			p.Val44, n=158, p.Val44Ile n=33, p.44Ile n=1
The distribution of BMI is the same across categories of Genotype.	Independent-Samples Kruskal-Wallis Test	0.5311	Retain the null hypothesis.
aThe significance level is .050.
bAsymptotic significance is displayed.
Independent-Samples Kruskal-Wallis Test Summary
Total N	192
Test Statistic	1.266a,b
Degree Of Freedom	2
Asymptotic Sig.(2-sided test)	0.5311
aThe test statistic is adjusted for ties
bMultiple comparisons are not performed because the overall test does not show significant differences across samples.
Dunn's Multiple comparisons test
Groups	Mean rank diffreneces	Significance	Adjusted p value
p.Val44 vs. p.Val44Ile	2.892	No	>0.999
p.Val44 vs p.44Ile	61.32	No	0.814
p.Val44Ile vs. P.44Ile	58.42	No	0.9008
Table2-3-4. Comparison for BMI and BH-percentiles in SNS study group based on different sexes (female: p.Val44, n =52, p.Val44Ile, n=15, p.44Ile, n=2; male: p.Val44, n =96, p.Val44Ile, n=16, p.44Ile, n=4)
Females with SNS - BMI
Hypothesis Test Summary
Null Hypothesis	Test	Sig.a,b	Decision			p.Val44, n =52, p.Val44Ile, n=15, p.44Ile, n=2;
The distribution of BMI is the same across categories of Genotype.	Independent-Samples Kruskal-Wallis Test	0.1572	Retain the null hypothesis.
a The significance level is .050.
b Asymptotic significance is displayed.
Independent-Samples Kruskal-Wallis Test Summary
Total N	69
Test Statistic	3.701a,b
Degree Of Freedom	2
Asymptotic Sig.(2-sided test)	0.1572
aThe test statistic is adjusted for ties.
bMultiple comparisons are not performed because the overall test does not show significant differences across samples.
Dunn's Multiple comparisons test
Groups	Mean rank diffreneces	Significance	Adjusted p value
p.Val44 vs. p.Val44Ile	-10.02	No	0.2655
p.Val44 vs p.44Ile	-15.12	No	0.8873
p.Val44Ile vs. P.44Ile	-5.1	No	>0.999
Males with SNS - BMI
Hypothesis Test Summary
Null Hypothesis	Test	Sig.a,b	Decision			p.Val44, n =96, p.Val44Ile, n=16, p.44Ile, n=4
The distribution of BMI is the same across categories of Genotype.	Independent-Samples Kruskal-Wallis Test	0.0396	Reject the null hypothesis.
a The significance level is .050.
b Asymptotic significance is displayed.
Independent-Samples Kruskal-Wallis Test Summary
Total N	116
Test Statistic	6.456a
Degree Of Freedom	2
Asymptotic Sig.(2-sided test)	0.0396
aThe test statistic is adjusted for ties.
bMultiple comparisons are not performed because the overall test does not show significant differences across samples.
Dunn's Multiple comparisons test
Groups	Mean rank diffreneces	Significance	Adjusted p value
p.Val44 vs. p.Val44Ile	2.417	No	>0.999
p.Val44 vs p.44Ile	-42.9	Yes	0.0373
p.Val44Ile vs. P.44Ile	-45.31	Yes	0.0478
Females with SNS - BH-percentiles
Hypothesis Test Summary
Null Hypothesis	Test	Sig.a,b	Decision			p.Val44, n =52, p.Val44Ile, n=15, p.44Ile, n=2;
The distribution of BH-percentiles is the same across categories of Genotype.	Independent-Samples Kruskal-Wallis Test	0.1566	Retain the null hypothesis.
a The significance level is .050.
b Asymptotic significance is displayed.
Independent-Samples Kruskal-Wallis Test Summary
Total N	69
Test Statistic	3.708a,b
Degree Of Freedom	2
Asymptotic Sig.(2-sided test)	0.1566
aThe test statistic is adjusted for ties.
bMultiple comparisons are not performed because the overall test does not show significant differences across samples.
Dunn's Multiple comparisons test
Groups	Mean rank diffreneces	Significance	Adjusted p value
p.Val44 vs. p.Val44Ile	-1.987	No	>0.999
p.Val44 vs p.44Ile	26.85	No	0.1899
p.Val44Ile vs. P.44Ile	28.83	No	0.1687
Males with SNS - BH-percientiles
Hypothesis Test Summary
Null Hypothesis	Test	Sig.a,b	Decision			p.Val44, n =96, p.Val44Ile, n=16, p.44Ile, n=4
The distribution of BH-percentiles is the same across categories of Genotype.	Independent-Samples Kruskal-Wallis Test	0.3985	Retain the null hypothesis.
a The significance level is .050.
b Asymptotic significance is displayed.
Independent-Samples Kruskal-Wallis Test Summary
Total N	116
Test Statistic	1.84a
Degree Of Freedom	2
Asymptotic Sig.(2-sided test)	0.3985
aThe test statistic is adjusted for ties.
bMultiple comparisons are not performed because the overall test does not show significant differences across samples.
Dunn's Multiple comparisons test
Groups	Mean rank diffreneces	Significance	Adjusted p value
p.Val44 vs. p.Val44Ile	-7.865	No	>0.999
p.Val44 vs p.44Ile	-18.99	No	0.8055
p.Val44Ile vs. P.44Ile	-11.13	No	>0.999
Reference:
[1] Kromeyer-Hauschild, K., Wabitsch, M., Kunze, D. et al. Perzentile für den Body-mass-Index für das Kindes- und Jugendalter unter Heranziehung verschiedener deutscher Stichproben. Monatsschr Kinderheilkd 149, 807–818 (2001). https://doi.org/10.1007/s001120170107
[2] Hemmelmann C, Brose S, Vens M, Hebebrand J, Ziegler A. Perzentilen des Body-Mass-Index auch für 18- bis 80-Jährige? Daten der Nationalen Verzehrsstudie II. Dtsch med Wochenschr. 2010;135(17):848-52. doi:10.1055/s-0030-1253666.

## Sheet: Table6
Table6. Association analysis of detected rare variants.
Association analysis of rara variants via Fisher's exact test (two-tailed corrected p value = 0.0023)
dbSNP	Position(GRCh38.p13)	1 1	2 2	AA exchange3	Exprimental group			control group			Fisher's exact test4
					data source	allele 1	allele 2	data source	allele 1	allele 2	p vlaue
rs143321797	56248977, T>C	T	C	p.Phe45Ser	OB_all	514	2	Gnomad_all	68006	18	0.0098
					OB_female	285	1	Gnomad_female	39335	13	0.0964
					OB_male	229	1	Gnomad_male	28671	5	0.0468
rs145062060	56249015, C>T	C	T	p.Leu58=	OB_all	514	2	Gnomad_all	67915	111	0.2093
					OB_female	285	1	Gnomad_female	39281	69	0.3979
					OB_male	229	1	Gnomad_male	28634	42	0.2909
rs749736842	56249017, G>A	G	A	p.Leu58=	OB_all	515	1	Lean_alle	383	1	1
					OB_female	285	1	Lean_female	271	1	1
					OB_male	230	0	Lean_male	112	0	1
rs41274722	56249410, T>A	T	A	p.Ile189Ile	NSS_all	361	1	Gnomad_all	67846	178	1
					NSS_female	120	0	Gnomad_female	39241	115	1
					NSS_male	241	1	Gnomad_male	28605	63	1
rs61735259	56249501, C>A	C	A	p.Arg220Ser	OB_all	513	3	Gnomad_all	67896	114	0.0589
					OB_female	284	2	Gnomad_female	39281	61	0.0761
					OB_male	229	1	Gnomad_male	28615	53	0.3507
rs757322252	56249735, A>T	A	T	p.Ile298Ser	OB_all	515	1	Gnomad_all	67959	17	0.1273
					OB_female	286	0	Gnomad_female	39314	8	1
					OB_male	229	1	Gnomad_male	28645	9	0.0768
rs121913556	56249736, T>C	T	C	p.Ile298Ser	OB_all	515	1	Gnomad_all	68001	17	0.1272
					OB_female	286	0	Gnomad_female	39342	8	1
					OB_male	229	1	Gnomad_male	28659	9	0.0768
11: Allele 1; 22: Allele 2; 3AA exchange: amino acid exchange; 4Fisher's exat test: https://www.socscistatistics.com/tests/fisher/default2.aspx.

## Sheet: Table7
Table7. Conservation of the detected mutated AA or nucleotide positions in MC3R
SNP-ID1	Pos (AA or nucleotide)2	Primates	Rodents	Laurasiatherian	Sauropsida	Conperc (%)3
rs3827103	p.Val44Ile5	10/10	5/5	5/5	5/5	100
rs143321797	p.Phe45Ser	10/10	5/5	5/5	5/5	100
Novel4	p.Ala214Val	10/10	5/5	5/5	5/5	100
rs767076441	p.Val218Ile	9/107	4/5	5/5	5/5	88.46
rs61735259	p.Arg220Ser	10/10	5/5	5/5	5/5	100
rs757322252	p.Ile298Ser	10/10	5/5	5/5	5/5	100
rs121913556
rs145062060	c.172C>T6	10/10	5/5	5/5	5/5	100
rs749736842	c.174G>A	10/10	5/5	5/5	0/510	76.92
rs148382606	c.429C>T	8/10	4/58	5/5	5/5	84.62
rs41274722	c.567T>A	3/10	0/5	0/59	5/5	30.77
rs757322252	c.892A>T	10/10	5/5	5/5	5/5	100
rs121913556	c.893T>C	10/10	5/5	5/5	5/5	100
1SNP-ID: the dbSNP ID of detected variants known in NCBI databank; 2Pos (AA or nucleotide); 3Conperc (%): the percentile of conserved positions in the analyzed 26 species; 4Novel: the novel variant that has not been identified in the previous studies; 5p.Vla44Ile: the missense variants were shown as the flowing form (referent AA + mutated position in AA sequence + altered AA); 6c.172C>T: the syno…

## Sheet: Table8
Table8. In-silico analyses for detected variants by multiple predictors
Deleteriousness of single nuleotide exchanges prediction
Prediction of detected variants in MutationTastster1
dbSNP	rs3827103	rs143321797	rs145062060	rs749736842	rs148382606	rs41274722	Novel	rs767076441	rs61735259	rs757322252	rs121913556
Position (GRCh38.p13)	56248973, G>A	56248977, T>C	56249015, C>T	56249017, G>A	56249272 C>T	56249410 T>A	56249484 C>T	56249495 G>A	56249501, C>A	56249735, A>T	56249736, T>C
AA exchange	p.Val44Ile	p.Phe45Ser	p.Leu58=	p.Leu58=	Tyr143=	p.Ile189=	p.Ala214Val	p.Val218Ile	p.Arg220Ser	p.Ile298Ser
Minor allele	A	C	T	A	T	A	T	A	A	T	C
Prediction	polymorphism	disease causing	disease causing	disease causing	disease causing	disease causing	disease causing	polymorphism	disease causing	disease causing
Summary	amino acid sequence changed	amino acid sequence changed	protein features (might be) affected	protein features (might be) affected	protein features (might be) affected	heterozygous in TGP or ExAC	amino acid sequence changed	amino acid sequence changed	amino acid sequence changed	amino acid sequence changed
	homozygous in TGP or ExAC	known disease mutation at this position (HGMD CM0910908)	splice site changes	splice site changes	splice site changes	protein features (might be) affected	protein features (might be) affected	protein features (might be) affected	heterozygous in TGP or ExAC	known disease mutation at this position (HGMD CM076276)
	known disease mutation at this position (HGMD CM053305)	protein features (might be) affected				splice site changes	splice site changes		known disease mutation at this position (HGMD CM0911382)	protein features (might be) affected
	protein features (might be) affected	splice site changes							protein features (might be) affected	splice site changes
	splice site changes								splice site changes
Prediction of detected variants in CADD2
dbSNP	rs3827103	rs143321797	rs145062060	rs749736842	rs148382606	rs41274722	Novel	rs767076441	rs61735259	rs757322252	rs121913556
AA exchange	p.Val44Ile	p.Phe45Ser	p.Leu58=	p.Leu58=	Tyr143=	p.Ile189=	p.Ala214Val	p.Val218Ile	p.Arg220Ser	p.Ile298Ser
RawScore	2.032	4.32513	0.669252	0.710045	0.644318	1.02996	3.77001	1.10157	2.7718	4.13158	4.07406
PHRED	19.5	28.7	8.171	8.547	7.937	12	25.7	12.79	23	28	27.5
Prediction of detected variants in PredictSNP23
dbSNP	rs3827103	rs143321797	rs145062060	rs749736842	rs148382606	rs41274722	Novel	rs767076441	rs61735259	rs757322252	rs121913556
AA exchange	p.Val44Ile	p.Phe45Ser	p.Leu58=	p.Leu58=	Tyr143=	p.Ile189=	p.Ala214Val	p.Val218Ile	p.Arg220Ser	p.Ile298Ser
Prediction	Deleterious	Deleterious	neutral	neutral	deleterious	deleterious	deleterious	neutral	deleterious	deleterious	deleterious
Score	1	1	-0.5557	-1	0.4421	0.456	1	-0.1333	1	0.1556	1
Exp.accuracy4	0.87	0.87	0.93	0.96	0.93	0.93	0.87	0.67	0.87	0.82	0.87
1MutationTaster: https://www.mutationtaster.org/; 2CADD: https://cadd.gs.washington.edu/snv; 3PredictSNP2: https://loschmidt.chemi.muni.cz/predictsnp2/; Exp.accuracy: expected accuracy of prediction.
Deleteriousness of single amino acid exchanges prediction
PolyPhen 2.01
dbSNP		rs3827103	rs143321797	Novel	rs767076441	rs61735259	rs757322252	rs121913556
Position (GRCh38.p13)		56248973, G>A	56248977, T>C	56249484 C>T	56249495 G>A	56249501, C>A	56249735, A>T	56249736, T>C
AA exchange		p.Val44Ile	p.Phe45Ser	p.Ala214Val	p.Val218Ile	p.Arg220Ser	p.Ile298Ser
Minor allele		A	C	T	A	A	T	C
Position in mature protein		81	82	251	255	257	335
HumDiv	prediction	Benign	PROBABLY DAMAGING	PROBABLY DAMAGING	Benign	PROBABLY DAMAGING	PROBABLY DAMAGING
	score	0.017	1	1	0.058	1	1
	Sensitivity	0.95	0	0	0.94	0	0
	Specificity	0.8	1	1	0.84	1	1
HumVar	prediction	Benign	PROBABLY DAMAGING	PROBABLY DAMAGING	Benign	PROBABLY DAMAGING	PROBABLY DAMAGING
	score	0.005	1	0.995	0.03	1	0.998
	Sensitivity	0.97	0	0.45	0.94	0	0.18
	Specificity	0.44	1	0.96	0.59	1	0.98
PROVEAN2
PROVEAN score		-0.142	-7.197	-3.877	-0.646	-2.548	-5.328
Prediction (cutoff= -2.5)3		Neutral	Deleterious	Deleterious	Neutral	Deleterious	Deleterious
1PolyPhen2.0: http://genetics.bwh.harvard.edu/pph2/; 2PROVEAN: http://provean.jcvi.org/index.php; 3Precidtion (cutoff= -2.5): if the score of detected variant smaller than -2.5, the variant is predicted as 'Deleterious'; otherweise, the variant is denoted as 'Neutral'.
Protein stability alteration prediction for non-synonymous variants
I-Mutant 2.01
dbSNP	rs3827103	rs143321797	Novel	rs767076441	rs61735259	rs757322252	rs121913556
Position (GRCh38.p13)	56248973, G>A	56248977, T>C	56249484 C>T	56249495 G>A	56249501, C>A	56249735, A>T	56249736, T>C
AA exchange	p.Val44Ile	p.Phe45Ser	p.Ala214Val	p.Val218Ile	p.Arg220Ser	p.Ile298Ser
Minor allele	A	C	T	A	A	T	C
Position in mature protein	81	82	251	255	257	335
DDG2	-0.29	-2.1	0.72	-0.49	-1.81	-3.54
Stability	Decrease	Decrease	Increase	Decrease	Decrease	Decrease
iStable3
dbSNP		rs3827103	rs143321797	Novel	rs767076441	rs61735259	rs757322252	rs121913556
AA exchange		p.Val44Ile	p.Phe45Ser	p.Ala214Val	p.Val218Ile	p.Arg220Ser	p.Ile298Ser
i-Mutant 2.0	Stability	Decrease	Decrease	Increase	Decrease	Decrease	Decrease
	DDG	-0.69	-1.76	-0.02	-0.61	-1.16	-2.85
Mupro	Stability	Decrease	Decrease	Increase	Decrease	Decrease	Decrease
	DDG	-0.822045	-0.764027	1	-0.671924	-1	-1
Meta result	Stability	Decrease	Decrease	Increase	Decrease	Decrease	Decrease
	DDG	0.770413	0.812197	0.787966	0.694197	0.822954	0.832603
1I-Nutant 2.0: http://gpcr2.biocomp.unibo.it/~emidio/I-Mutant2.0/I-Mutant2.0_Details.html; 2DDG: detal detal Gibbs free energy (predicting changes in protein thermodynamic stability); 3iStable:http://predictor.nchu.edu.tw/istable/indexSeq.php.

## Sheet: Table9
Table9. Detected variants with known dbSNP Id were looked up in four GWAS datasets.
BMI GWAS Pulit et al. 2018*
dbSNP	Position	AA exchange	Minor allele	Combined Sexes				Female			Male
	(GRCh38.p13)			MAF1	Beta2	SE3	P-value	Beta	SE	P-value	Beta	SE	P-value
rs3827103	56248973, G>A	p.Val44Ile	A	0.0959	-0.0022	0.0029	0.454	0.0015	0.0039	0.7078	-0.0071	0.0043	0.09698
rs143321797	56248977, T>C	p.Phe45Ser	C	0.0005	0.0452	0.042	0.282	0.0705	0.0585	0.2278	0.0095	0.0624	0.8786
rs145062060	56249015, C>T	p.Leu58=	T	0.0015	0.0033	0.0256	0.8982	-0.0075	0.0349	0.8299	0.0256	0.0389	0.5104
rs749736842	56249017, G>A	p.Leu58=	A	NA
rs148382606	56249272 C>T	Tyr143=	T	NA
rs41274722	56249410, T>A	p.Ile189=	A	0.002	-0.0199	0.0234	0.3945	0.0106	0.0317	0.7379	-0.0578	0.0359	0.1069
rs767076441	56249495 G>A	p.Val218Ile	A	NA
rs61735259	56249501, C>A	p.Arg220Ser	A	0.0019	-0.0232	0.0221	0.2927	-0.0302	0.0302	0.3181	-0.0282	0.0333	0.3984
rs757322252	56249735, A>T	p.Ile298Ser	T	NA
rs121913556	56249736, T>C		C
Body height GWAS Loh et al. 2018**
dbSNP	Position (GRCh37.p13)	EA4	OA5	REF6	EAF7	Beta	SE	P-value	n8
rs3827103	54824029	G	A	G	0.917665	0.00270133	0.00287156	0.5	458303
rs145062060	54824071	C	T	C	0.998414	0.0275988	0.0207111	0.37	458303
rs41274722	54824466	T	A	T	0.998007	0.00321053	0.0190133	0.93	458303
rs61735259	54824557	C	A	C	0.998042	0.0811611	0.0178329	2.4e-06	458303
Male puberty timing Hollis et al. 2020***
dbSNP	Position	AA exchange	EA	OA	MAF	Beta	SE	P-value
rs3827103	56248973, G>A	p.Val44Ile	G	A	0.0872	-0.03802	0.00574906	3.77e-11
Female pubety timing Loh et al. 2018**
dbSNP	Position (GRCh37.p13)	EA	OA	REF	EAF	Beta	SE	P-value	n
rs3827103	54824029	G	A	G	0.917335	-0.0527189	0.00798585	8e-11	242278
rs145062060	54824071	C	T	C	0.9984	-0.0565935	0.0574158	0.34	242278
rs41274722	54824466	T	A	T	0.997956	-0.0712629	0.0522024	0.13	242278
rs61735259	54824557	C	A	C	0.998031	-0.272083	0.049646	8.8e-08	242278
1MAF: minor allele frequency; 2Beta: effect size of minor/effect allele; 3SE: stadard error; 4EA: effect allele; 5OA: other allele; 6REF: referent allele (wildtype allele); 7EAF: effect allele frequency; 8n: sample size.
Reference:
*Pulit SL, Stoneman C, Morris AP, Wood AR, Glastonbury CA, Tyrrell J et al. Meta-analysis of genome-wide association studies for body fat distribution in 694 649 individuals of European ancestry. Human Molecular Genetics. 2018;28(1):166-74. doi:10.1093/hmg/ddy327.
**Loh PR, Kichaev G, Gazal S, Schoech AP, Price AL. Mixed-model association for biobank-scale datasets. Nat Genet. 2018;50(7):906-8. doi:10.1038/s41588-018-0144-6.
***Hollis B, Day FR, Busch AS, Thompson DJ, Soares ALG, Timmers PR et al. Genomic analysis of male puberty timing highlights shared genetic basis with hair colour and lifespan. Nature communications. 2020;11(1):1-10.

## Sheet: Table10
Table10. In-silico analyses for MC3R
Interacting genes prediction and look-up.
GeneMANIA (https://genemania.org)
Gene Name	Description	Type of Interaction with MC3R	Networks	Ref	Look-up in prevous studies			Look-up in GWAS catalog
					Body weight or other relevant factors	Body height or other relevant factors	Puberty timing or other relevant	Body weight or other relevant factors	Body height or other relevant factors	Puberty timing or other relevant
MC1R	melanocortin 1 receptor	shared protein domain	INTERPRO, PFAM	[1]	Not related[12]	NA	NA	No	No	No
MC2R	melanocortin 2 receptor	shared protein domain	INTERPRO, PFAM	[1]	expression in human subcutaneous fat tissue[13]	Relavent with familial glucocorticoid deficiency (FGD) which is a disease with tall status symptom[14,15]	MC2R knockout mice showed later puberty and a prolonged estrous cycle[16]	Femoral neck bone mineral density and trunk fat mass adjusted by trunk lean mass:rs78202598-G, P-value=1*10-8;Hip bone mineral density and total body fat mass:rs78202598-?, P-value=1*10-8		Total testosterone levels:rs2186945-C, P-value=2*10-10, Beta=0.025
MC4R	melanocortin 4 receptor	shared protein domain; predicted	INTERPRO, PFAM; WU-Stein-2010	[1,2]	plays an importent role in energy homeostasis and obesity pathogenesis[17]; causes human mendelian obesity[24]	MC4R deficiency is associated with increased linear growth and final height[18]	MC4R signaling regulates reproductive function and behavior both directly and indirectly[19,20]	Wiehgt:rs2168711-C, P-value=2*10-168, Beta= 0.054	Height:rs66922415-G, P-value=1*10-16; Beta=0.02	No
MC5R	melanocortin 5 receptor	shared protein domain	INTERPRO, PFAM	[1]	MC5R expression down-regulates leptin secretion in the in vitro cultured adipocytes[21]	Relavent with familial glucocorticoid deficiency (FGD) which is a disease with tall status symptom[14,15]	highly expressed in the preputial gland[22]	Femoral neck bone mineral density and trunk fat mass adjusted by trunk lean mass:rs78202598-G, P-value=1*10-8	Heel bone mineral density: rs11662730-?,3*10-12	No
POMC	proopiomelanocortin	Pathway; Physical interactions	WU-Stein-2010; IREF-quickgo, Biogrid-Small-Scale-Studies	[1,2]	Patiens with complete loss of POMC gene function were diagnosed as early-onset and extreme obesity[23]; causes human mendelian obesity[24]	NA	may be involved in the nutritional advancement of puberty[25]	Weight: rs934778-G, P-value=1*10-16, Beta=0.017	Height: rs201258916-T, P-value=1*10-6, Beta=-0.047	No
MRAP	melanocortin 2 receptor accessory protein	Physical interactions	IRFE-dip, IRFE-quickgo	[1]	Highly expressed in adipose tissue and plays a critical role in the regulation of ACTH-induced adipose lipolysis and whole-body energy balance[26]	Not related[27]	Probably not affect the puberty onset[28|	No	No	No
MRAP2	melanocortin 2 receptor accessory protein 2	Physical interactions	IRFE-dip, IRFE-quickgo	[1]	mice genetically deficient in MRAP2 develop severe obesity[29]; causes human mendelian obesity[24]	interaction with GHSR1a, which dysfuntion reults in human short stature[30,31]	NA	No	No	No
AGRP	agouti related neuropeptide	Predicted	WU-Stein-2010	[2]	Not related[32]	Not related[32]	imposes an inhibitory effect on puberty[33]	NA	NA	NA
ASIP	agouti signaling protein	Predicted; co-expression	WU-Stein-2010; Mallon-Mckay-2013	[2,3]	NA	ASIP is a likely candidate for a role in weight regulation[34,35]	NA	No	Heel bone mineral density: rs819135-?, P-value=1*10-21, Beta=-0.0198	No
GHRH	growth hormone releasing hormone	Physical interactions; co-expression	IRFE-reactome, Vastrik-Stein-2007; Mallon-Mckay-2013, Jiang-de_Kok-2017	[1,3-5]	in GHRHKO animals, they appear to be more obese compared with WT mice[36]	disruption of the GHRH signaling impacts in children and adults's body size[37]	expression level varies during puberty stages[38]	No	Height: rs6073782-?, P-value=6*10-23, Beta=0.0286	No
GIP	gastric inhibitory polypeptide	Physical interactions; co-expression; Genetic Interactions	IRFE-reactome, Vastrik-Stein-2007; Innocenti-Brown-2011; Lin-Smith-2010	[1,4,6,7]	A well-known therapeutic target in diabetes and obesity[39,40]	NA	NA	BMI: rs61162958-?, P-value=2*10-9	No	No
GPBAR1	G protein-coupled bile acid receptor 1	Physical interactions; shared protein domain; co-expression	IRFE-reactome, Vastrik-Stein-2007; INTERPRO, PFAM; Jian-de_Kok-2017, Roth-Zlotnik-2006	[1,4,5,8]	is required to mediate the effects of anti-obesity, anti-hyperglycemia, and improvements of fatty liver of Vertical sleeve gastrectomy (VSG) in mice[41]	NA	NA	No	Heel bone mineral density:rs11677953-?, P-value=6*10-10	No
TMC2	transmembrane channel like 2	co-expression	Innocenti-Brown-2011, Mallon-Mckay-2013, Jiang-de_Kok-2017	[3,6,5]	NA	NA	NA	No	Height: rs6050469-A, P-value=2*10-6, Beta=0.03	No
HRH2	histamine receptor H2	Physical interactions; shared protein domain; co-expression	IRFE-reactome, Vastrik-Stein-2007; PFAM; Mallon-Mckay-2013	[1,3,4]	The knockout mice showed higher nonfasting blood glucose levels and more lipid accumulation in the liver under a high-cholesterol diet than WT controls, even though they were not obese[42]	NA	NA	No	No	No
RAMP1	receptor activity modifying protein 1	Physical interactions; co-expression	IRFE-reactome, Vastrik-Stein-2007; Wang-Cheung-2015	[1,4,9]	Transgenic mice overexpressing RAMP1 in the CNS have reduced body weight[43]	NA	NA	No	No	No
ADRB1	adrenoceptor beta 1	Physical interactions; shared protein domain	IRFE-reactome, Vastrik-Stein-2007; INTERPRO, PFAM	[1,4]	ADRB1 expression levels were higher in normal weight children/mice than in obese ones[44]	NA	NA	Brith weight:rs7076938-T, P-value=2*10-28, Beta=0.032	Height: rs1801253-?,P-value=7*10-16	No
FSHR	follicle stimulating hormone receptor	Physical interactions; shared protein domain; co-expression	IRFE-reactome, Vastrik-Stein-2007; PFAM; Dobbin-Giordano-2005	[1,4,10]	NA	NA	a strong regulatory effect of FSHR -29G>A on age at pubertal onset[45]	LBM: rs145560212-T, P-value=6*10-6, Beta=-0.921	No	No
HTR6	5-hydroxytryptamine receptor 6	Physical interactions; shared protein domain	IRFE-reactome, Vastrik-Stein-2007; INTERPRO, PFAM	[1,4]	Not related[46]	NA	NA	No	No	No
SPATA12	spermatogenesis associated 12	co-expression	Innocenti-Brown-2011, Mallon-Mckay-2013, Jiang-de_Kok-2017	[3,5,6]	NA	NA	SPATA12 was expressed significantly in normal human testis[47]	NA	NA	NA
MSX1	msh homeobox 1	Predicted	I2D-BioGRID-Mouse2Human	[11]	NA	Msx1 regulates skeletal development[48]	NA	BMI: rs13130484-T, P-value=8*10-86, Beta=0.032	No	No
References
[1]Franz, Max, et al. "GeneMANIA update 2018." Nucleic acids research 46.W1 (2018): W60-W64.
[2]Wu, Guanming, Xin Feng, and Lincoln Stein. "A human functional protein interaction network and its application to cancer data analysis." Genome biology 11.5 (2010): 1-23.
[3]Mallon, Barbara S., et al. "StemCellDB: the human pluripotent stem cell database at the National Institutes of Health." Stem cell research 10.1 (2013): 57-66.
[4]Vastrik, Imre, et al. "Reactome: a knowledge base of biologic pathways and processes." Genome biology 8.3 (2007): 1-13.
[5]Jiang, J., et al. "Omics-based identification of the combined effects of idiosyncratic drugs and inflammatory cytokines on the development of drug-induced liver injury." Toxicology and applied pharmacology 332 (2017): 100-108.
[6]IInnocenti, Federico, et al. "Identification, replication, and functional fine-mapping of expression quantitative trait loci in primary human liver tissue." PLoS genetics 7.5 (2011): e1002078. Innocenti et al (2011). PLoS Genet
[7]Lin, Andy, et al. "A genome-wide map of human genetic interactions inferred from radiation hybrid genotypes." Genome research 20.8 (2010): 1122-1132.
[8]Roth, Richard B., et al. "Gene expression analyses reveal molecular relationships among 20 regions of the human CNS." neurogenetics 7.2 (2006): 67-80.
[9]Wang, Isabel Xiaorong, Girish Ramrattan, and Vivian G. Cheung. "Genetic variation in insulin‐induced kinase signaling." Molecular systems biology 11.7 (2015): 820.
[10]Dobbin, Kevin K., et al. "Interlaboratory comparability study of cancer gene expression analysis using oligonucleotide microarrays." Clinical cancer research 11.2 (2005): 565-572.
[11]Stark, Chris, et al. "BioGRID: a general repository for interaction datasets." Nucleic acids research 34.suppl_1 (2006): D535-D539.
[12] Yeo, G. S. H., et al. "The role of melanocortin signalling in the control of body weight: evidence from human and murine genetic models." Qjm 93.1 (2000): 7-14.
[13]Smith, Steven R., et al. "Agouti expression in human adipose tissue: functional consequences and increased expression in type 2 diabetes." Diabetes 52.12 (2003): 2914-2922
[14]Clark, A. J. L., A. Grossman, and L. McLoughlin. "Familial glucocorticoid deficiency associated with point mutation in the adrenocorticotropin receptor." The Lancet 341.8843 (1993): 461-462.
[15]Elias, Lucila LK, et al. "Tall stature in familial glucocorticoid deficiency." Clinical endocrinology 53.4 (2000): 423-430.
[16]Matsuwaki, Takashi, et al. "Functional hypothalamic amenorrhea due to increased CRH tone in melanocortin receptor 2-deficient mice." Endocrinology 151.11 (2010): 5489-5496.
[17]Hinney, Anke, Anna-Lena Volckmar, and Nadja Knoll. "Melanocortin-4 receptor in energy homeostasis and obesity pathogenesis." Progress in molecular biology and translational science 114 (2013): 147-191.
[18|Martinelli, Carlos E., et al. "Obesity due to melanocortin 4 receptor (MC4R) deficiency is associated with increased linear growth and final height, fasting hyperinsulinemia, and incompletely suppressed growth hormone secretion." The Journal of Clinical Endocrinology & Metabolism 96.1 (2011): E181-E188.
[19]Israel, Davelene D., et al. "Effects of leptin and melanocortin signaling interactions on pubertal development and reproduction." Endocrinology 153.5 (2012): 2408-2419.
[20]Schiöth, Helgi B., and Hajime Watanobe. "Melanocortins and reproduction." Brain research reviews 38.3 (2002): 340-350.
[21]Hoggard, Nigel, et al. "Regulation of adipose tissue leptin secretion by alpha-melanocyte-stimulating hormone and agouti-related protein: further evidence of an interaction between leptin and the melanocortin signalling system." Journal of Molecular Endocrinology 32.1 (2004): 145-153.
[22]Thompson, Roger N., Audrey Napier, and Kennedy S. Wekesa. "Chemosensory cues from the lacrimal and preputial glands stimulate production of IP3 in the vomeronasal organ and aggression in male mice." Physiology & behavior 90.5 (2007): 797-802.
[23]Krude, Heiko, et al. "Severe early-onset obesity, adrenal insufficiency and red hair pigmentation caused by POMC mutations in humans." Nature genetics 19.2 (1998): 155-157.
[24]Bouchard, Claude. "Genetics of obesity: What we have learned over decades of research." Obesity 29.5 (2021): 802-820.
[25]Cardoso, R. C., et al. "Nutritional programming of accelerated puberty in heifers: involvement of pro‐opiomelanocortin neurones in the arcuate nucleus." Journal of neuroendocrinology 27.8 (2015): 647-657.
[26]Zhang, Xiaodong, et al. "Regulation of lipolytic response and energy balance by melanocortin 2 receptor accessory protein (MRAP) in adipocytes." Diabetes 67.2 (2018): 222-234.
[27]Chung, Teng‐Teng LL, et al. "Phenotypic characteristics of familial glucocorticoid deficiency (FGD) type 1 and 2." Clinical endocrinology 72.5 (2010): 589-594.
[28]Rumie, H., et al. "Clinical and biological phenotype of a patient with familial glucocorticoid deficiency type 2 caused by a mutation of melanocortin 2 receptor accessory protein." European Journal of Endocrinology 157.4 (2007): 539-542.
[29]Asai, Masato, et al. "Loss of function of the melanocortin 2 receptor accessory protein 2 is associated with mammalian obesity." Science 341.6143 (2013): 275-278.
[30]Rouault, Alix AJ, et al. "The GPCR accessory protein MRAP2 regulates both biased signaling and constitutive activity of the ghrelin receptor GHSR1a." Science signaling 13.613 (2020): eaax4569.
[31]Pantel, Jacques, et al. "Loss of constitutive activity of the growth hormone secretagogue receptor in familial short stature." The Journal of clinical investigation 116.3 (2006): 760-768.
[32]Qian, Su, et al. "Neither agouti-related protein nor neuropeptide Y is critically required for the regulation of energy homeostasis in mice." Molecular and cellular biology 22.14 (2002): 5027-5035.
[33]Sheffer-Babila, Sharone, et al. "Agouti-related peptide plays a critical role in leptin's effects on female puberty and reproduction." American Journal of Physiology-Endocrinology and Metabolism (2013).
[34]Voisey, Joanne, et al. "Body Mass Index‐Related Human Adipocyte agouti Expression Is Sex‐Specific but Not Depot‐Specific." Obesity research 10.6 (2002): 447-452.
[35]Wuschke, S., et al. "A meta-analysis of quantitative trait loci associated with body weight and adiposity in mice." International journal of obesity 31.5 (2007): 829-841.
[36]Alba, Maria, Andrew V. Schally, and Roberto Salvatori. "Partial reversibility of growth hormone (GH) deficiency in the GH-releasing hormone (GHRH) knockout mouse by postnatal treatment with a GHRH analog." Endocrinology 146.3 (2005): 1506-1513.
[37]Aguiar-Oliveira, Manuel H., and Roberto Salvatori. "Disruption of the GHRH receptor and its impact on children and adults: the Itabaianinha syndrome." Reviews in Endocrine and Metabolic Disorders 22.1 (2021): 81-89.
[38]Lin-Su, Karen, and Michael P. Wajnrajch. "Growth hormone releasing hormone (GHRH) and the GHRH receptor." Reviews in Endocrine and Metabolic Disorders 3.4 (2002): 313-323.
[39]Holst, Jens Juul, and Mette Marie Rosenkilde. "GIP as a therapeutic target in diabetes and obesity: insight from incretin co-agonists." The Journal of Clinical Endocrinology & Metabolism 105.8 (2020): e2710-e2716.
[40]Fulurija, Alma, et al. "Vaccination against GIP for the treatment of obesity." PloS one 3.9 (2008): e3163.
[41]Ding, Lili, et al. "Vertical sleeve gastrectomy activates GPBAR‐1/TGR5 to sustain weight loss, improve fatty liver, and remit insulin resistance in mice." Hepatology 64.3 (2016): 760-773.
[42]Wang, Ke-Yong, et al. "Histamine regulation in glucose and lipid metabolism via histamine receptors: model for nonalcoholic steatohepatitis in mice." The American journal of pathology 177.2 (2010): 713-723.
[43]Zhang, Zhongming, et al. "Neuronal Receptor Activity–Modifying Protein 1 Promotes Energy Expenditure in Mice." Diabetes 60.4 (2011): 1063-1071.
[44]Soloveva, Veronica, et al. "Transgenic mice overexpressing the β1-adrenergic receptor in adipose tissue are resistant to obesity." Molecular endocrinology 11.1 (1997): 27-38.
[45]Hagen, Casper P., et al. "Pubertal onset in girls is strongly influenced by genetic variation affecting FSH action." Scientific reports 4.1 (2014): 1-6.
[46]Peeters, Armand V., et al. "Common variants in the gene for the serotonin receptor 6 (** HTR6**) do not contribute to obesity." Journal of genetics.-London 89.4 (2010): 469-472.
[47]Li, Dan, and Guang-xiu Lu. "Identification and expression of a novel human testis-specific gene by digital differential display." Chinese medical journal 117.12 (2004): 1791-1796.
[48]Ichihara, Aki, et al. "The C-terminal region including the MH6 domain of Msx1 regulates skeletal development." Biochemical and Biophysical Research Communications 526.1 (2020): 62-69.

[truncated: 3 more sheets: Table11, Table12, Table13]
